# Supplementary material for: Analysis of Genomic and Characterization Features of Microbulbifer weihaiensis sp. nov., Isolated from Coastal Sediment
Source: Microorganisms. 2025 Aug 28;13(9):2005. doi: 10.3390/microorganisms13092005 (PMC12472934; doi:10.3390/microorganisms13092005)
Supplement: Supplementary file 1 [file microorganisms-13-02005-s001.zip]

Archive with 1 entries (1 files):
- microorganisms-3804563-supplementary.pdf
